# Supplementary material for: ﻿Segregation of the genus Parahypoxylon (Hypoxylaceae, Xylariales) from Hypoxylon by a polyphasic taxonomic approach
Source: MycoKeys. 2023 Feb 20;95:131–62. doi: 10.3897/mycokeys.95.98125 (PMC10210297; doi:10.3897/mycokeys.95.98125)
Supplement: XML Treatment for Hypomontagnella monticulosa [file mycokeys.95.98125-treatment1.xml]

<!DOCTYPE tp:taxon-treatment
  PUBLIC "-//TaxonX//DTD Taxonomic Treatment Publishing DTD v0 20100105//EN" "tax-treatment-NSO.dtd">
<tp:taxon-treatment xmlns:tp="http://www.plazi.org/taxpub"><tp:treatment-meta><kwd-group><label>Taxon classification</label><kwd>
                  <named-content content-type="kingdom">Fungi</named-content>
                </kwd><kwd>
                  <named-content content-type="order">Xylariales</named-content>
                </kwd><kwd>
                  <named-content content-type="family">Hypoxylaceae</named-content>
                </kwd></kwd-group><mixed-citation publication-type="journal"><person-group><name><surname>Cedeño-Sanchez</surname><given-names>Marjorie</given-names></name><name><surname>Charria-Girón</surname><given-names>Esteban</given-names></name><name><surname>Lambert</surname><given-names>Christopher</given-names></name><name><surname>Luangsa-ard</surname><given-names>J. Jennifer</given-names></name><name><surname>Decock</surname><given-names>Cony</given-names></name><name><surname>Franke</surname><given-names>Raimo</given-names></name><name><surname>Brönstrup</surname><given-names>Mark</given-names></name><name><surname>Stadler</surname><given-names>Marc</given-names></name></person-group><article-title>﻿Segregation of the genus <italic><tp:taxon-name><tp:taxon-name-part taxon-name-part-type="genus" reg="Parahypoxylon">Parahypoxylon</tp:taxon-name-part></tp:taxon-name></italic> (<tp:taxon-name><tp:taxon-name-part taxon-name-part-type="family">Hypoxylaceae</tp:taxon-name-part></tp:taxon-name>, <tp:taxon-name><tp:taxon-name-part taxon-name-part-type="order">Xylariales</tp:taxon-name-part></tp:taxon-name>) from <italic><tp:taxon-name><tp:taxon-name-part taxon-name-part-type="genus" reg="Hypoxylon">Hypoxylon</tp:taxon-name-part></tp:taxon-name></italic> by a polyphasic taxonomic approach</article-title><source>MycoKeys</source><day>20</day><month>02</month><year>2023</year><volume>95</volume><fpage>131</fpage><lpage>162</lpage><pub-id pub-id-type="doi">10.3897/mycokeys.95.98125</pub-id></mixed-citation></tp:treatment-meta><tp:nomenclature><label>﻿</label><tp:taxon-name>
                <object-id xmlns:xlink="http://www.w3.org/1999/xlink" content-type="arpha" xlink:type="simple">712C8D76-2967-5CD1-9F1A-FD8D882E23B6</object-id>
                <tp:taxon-name-part taxon-name-part-type="genus" reg="Hypomontagnella">Hypomontagnella</tp:taxon-name-part>
                <tp:taxon-name-part taxon-name-part-type="species" reg="monticulosa">monticulosa</tp:taxon-name-part>
              </tp:taxon-name><tp:taxon-authority>(Mont.) Sir, L. Wendt &amp; C. Lamb.</tp:taxon-authority></tp:nomenclature><tp:treatment-sec sec-type="material" id="SECID0EL1AK"><title>Type.</title><p>French Guiana, Cayenne, Leprieur, C. 1176, dead wood (PC, holotype; FH, isotype of <italic><tp:taxon-name><tp:taxon-name-part taxon-name-part-type="genus" reg="Hypoxylon">H.</tp:taxon-name-part><tp:taxon-name-part taxon-name-part-type="species" reg="monticulosum">monticulosum</tp:taxon-name-part></tp:taxon-name></italic>).</p></tp:treatment-sec><tp:treatment-sec sec-type="Epitype" id="SECID0E31AK"><title>Epitype</title><p><bold>(designated here).</bold> France. French Guyana, Sinnamary, Paracou, Amazonian rain forest, bark of unknown tree, June 2012, leg J. Fournier (LIP, ex-epitype culture <abbrev xmlns:xlink="http://www.w3.org/1999/xlink" xlink:title="Belgian Coordinated Collections of Microorganisms" id="ABBRID0EE2AK" xlink:type="simple">MUCL</abbrev> 54604). GenBank acc. nos for DNA sequences: <ext-link xmlns:xlink="http://www.w3.org/1999/xlink" ext-link-type="gen" xlink:href="KY610404" xlink:type="simple">KY610404</ext-link> and <ext-link xmlns:xlink="http://www.w3.org/1999/xlink" ext-link-type="gen" xlink:href="KJ810556" xlink:type="simple">KJ810556</ext-link> (ITS), <ext-link xmlns:xlink="http://www.w3.org/1999/xlink" ext-link-type="gen" xlink:href="KY610487" xlink:type="simple">KY610487</ext-link> (LSU), <ext-link xmlns:xlink="http://www.w3.org/1999/xlink" ext-link-type="gen" xlink:href="KY624305" xlink:type="simple">KY624305</ext-link> (<italic>rpb</italic>2), <ext-link xmlns:xlink="http://www.w3.org/1999/xlink" ext-link-type="gen" xlink:href="KX271273" xlink:type="simple">KX271273</ext-link> (<italic>tub2</italic>); <ext-link xmlns:xlink="http://www.w3.org/1999/xlink" ext-link-type="gen" xlink:href="MT889334" xlink:type="simple">MT889334</ext-link> (sporothriolide gene cluster published by <xref ref-type="bibr" rid="B73">Tian et al. 2020</xref>).</p><p>MBT no: 10010042.</p></tp:treatment-sec><tp:treatment-sec sec-type="notes" id="SECID0EP3AK"><title>Notes.</title><p>The strain designated here as epitype was used by <xref ref-type="bibr" rid="B41">Lambert et al. (2019)</xref> and the subsequent publications on genome analysis (<xref ref-type="bibr" rid="B68">Stadler et al. 2020</xref>; <xref ref-type="bibr" rid="B73">Tian et al. 2020</xref>; <xref ref-type="bibr" rid="B38">Kuhnert et al. 2021</xref>; <xref ref-type="bibr" rid="B84">Wibberg et al. 2021</xref>). The specimen and culture are perfectly suitable, because it was collected from the same geographic area as the holotype.</p></tp:treatment-sec><ref-list><ref id="B73"><mixed-citation xmlns:xlink="http://www.w3.org/1999/xlink" xlink:type="simple"><person-group><name name-style="western"><surname>Tian</surname><given-names>DS</given-names></name><name name-style="western"><surname>Kuhnert</surname><given-names>E</given-names></name><name name-style="western"><surname>Ouazzani</surname><given-names>J</given-names></name><name name-style="western"><surname>Wibberg</surname><given-names>D</given-names></name><name name-style="western"><surname>Kalinowski</surname><given-names>J</given-names></name><name name-style="western"><surname>Cox</surname><given-names>RJ</given-names></name></person-group> (<year>2020</year>) <article-title>The sporothriolides. A new biosynthetic family of fungal secondary metabolites.</article-title><source>Chemical Science</source><volume>11</volume>(<issue>46</issue>): <fpage>12477</fpage>–<lpage>12484</lpage>. <ext-link xlink:href="10.1039/D0SC04886K" ext-link-type="doi" xlink:type="simple">https://doi.org/10.1039/D0SC04886K</ext-link></mixed-citation></ref><ref id="B41"><mixed-citation xmlns:xlink="http://www.w3.org/1999/xlink" xlink:type="simple"><person-group><name name-style="western"><surname>Lambert</surname><given-names>C</given-names></name><name name-style="western"><surname>Wendt</surname><given-names>L</given-names></name><name name-style="western"><surname>Hladki</surname><given-names>AI</given-names></name><name name-style="western"><surname>Stadler</surname><given-names>M</given-names></name><name name-style="western"><surname>Sir</surname><given-names>EB</given-names></name></person-group> (<year>2019</year>) <article-title><italic><tp:taxon-name><tp:taxon-name-part taxon-name-part-type="genus">Hypomontagnella</tp:taxon-name-part></tp:taxon-name></italic> (<tp:taxon-name><tp:taxon-name-part taxon-name-part-type="family">Hypoxylaceae</tp:taxon-name-part></tp:taxon-name>): A new genus segregated from <italic><tp:taxon-name><tp:taxon-name-part taxon-name-part-type="genus">Hypoxylon</tp:taxon-name-part></tp:taxon-name></italic> by a polyphasic taxonomic approach.</article-title><source>Mycological Progress</source><volume>18</volume>(<issue>1–2</issue>): <fpage>187</fpage>–<lpage>201</lpage>. <ext-link xlink:href="10.1007/s11557-018-1452-z" ext-link-type="doi" xlink:type="simple">https://doi.org/10.1007/s11557-018-1452-z</ext-link></mixed-citation></ref><ref id="B68"><mixed-citation xmlns:xlink="http://www.w3.org/1999/xlink" xlink:type="simple"><person-group><name name-style="western"><surname>Stadler</surname><given-names>M</given-names></name><name name-style="western"><surname>Lambert</surname><given-names>C</given-names></name><name name-style="western"><surname>Wibberg</surname><given-names>D</given-names></name><name name-style="western"><surname>Kalinowski</surname><given-names>J</given-names></name><name name-style="western"><surname>Cox</surname><given-names>RJ</given-names></name><name name-style="western"><surname>Kolařík</surname><given-names>M</given-names></name><name name-style="western"><surname>Kuhnert</surname><given-names>E</given-names></name></person-group> (<year>2020</year>) <article-title>Intragenomic polymorphisms in the ITS region of high-quality genomes of the <tp:taxon-name><tp:taxon-name-part taxon-name-part-type="family">Hypoxylaceae</tp:taxon-name-part></tp:taxon-name> (<tp:taxon-name><tp:taxon-name-part taxon-name-part-type="order">Xylariales</tp:taxon-name-part></tp:taxon-name>, <tp:taxon-name><tp:taxon-name-part taxon-name-part-type="phylum">Ascomycota</tp:taxon-name-part></tp:taxon-name>).</article-title><source>Mycological Progress</source><volume>19</volume>(<issue>3</issue>): <fpage>235</fpage>–<lpage>245</lpage>. <ext-link xlink:href="10.1007/s11557-019-01552-9" ext-link-type="doi" xlink:type="simple">https://doi.org/10.1007/s11557-019-01552-9</ext-link></mixed-citation></ref><ref id="B38"><mixed-citation xmlns:xlink="http://www.w3.org/1999/xlink" xlink:type="simple"><person-group><name name-style="western"><surname>Kuhnert</surname><given-names>E</given-names></name><name name-style="western"><surname>Navarro-Muñoz</surname><given-names>JC</given-names></name><name name-style="western"><surname>Becker</surname><given-names>K</given-names></name><name name-style="western"><surname>Stadler</surname><given-names>M</given-names></name><name name-style="western"><surname>Collemare</surname><given-names>J</given-names></name><name name-style="western"><surname>Cox</surname><given-names>RJ</given-names></name></person-group> (<year>2021</year>) <article-title>Secondary metabolite biosynthetic diversity in the fungal family <tp:taxon-name><tp:taxon-name-part taxon-name-part-type="family">Hypoxylaceae</tp:taxon-name-part></tp:taxon-name> and <italic><tp:taxon-name><tp:taxon-name-part taxon-name-part-type="genus">Xylaria</tp:taxon-name-part><tp:taxon-name-part taxon-name-part-type="species">hypoxylon</tp:taxon-name-part></tp:taxon-name></italic>.</article-title><source>Studies in Mycology</source><volume>99</volume>(<issue>1</issue>): <fpage>100118</fpage>. <ext-link xlink:href="10.1016/j.simyco.2021.100118" ext-link-type="doi" xlink:type="simple">https://doi.org/10.1016/j.simyco.2021.100118</ext-link></mixed-citation></ref><ref id="B84"><mixed-citation xmlns:xlink="http://www.w3.org/1999/xlink" xlink:type="simple"><person-group><name name-style="western"><surname>Wibberg</surname><given-names>D</given-names></name><name name-style="western"><surname>Stadler</surname><given-names>M</given-names></name><name name-style="western"><surname>Lambert</surname><given-names>C</given-names></name><name name-style="western"><surname>Bunk</surname><given-names>B</given-names></name><name name-style="western"><surname>Spröer</surname><given-names>C</given-names></name><name name-style="western"><surname>Rückert</surname><given-names>C</given-names></name><name name-style="western"><surname>Kalinowski</surname><given-names>J</given-names></name><name name-style="western"><surname>Cox</surname><given-names>RJ</given-names></name><name name-style="western"><surname>Kuhnert</surname><given-names>E</given-names></name></person-group> (<year>2021</year>) <article-title>High quality genome sequences of thirteen <tp:taxon-name><tp:taxon-name-part taxon-name-part-type="family">Hypoxylaceae</tp:taxon-name-part></tp:taxon-name> (<tp:taxon-name><tp:taxon-name-part taxon-name-part-type="phylum">Ascomycota</tp:taxon-name-part></tp:taxon-name>) strengthen the phylogenetic family backbone and enable the discovery of new taxa.</article-title><source>Fungal Diversity</source><volume>106</volume>(<issue>1</issue>): <fpage>7</fpage>–<lpage>28</lpage>. <ext-link xlink:href="10.1007/s13225-020-00447-5" ext-link-type="doi" xlink:type="simple">https://doi.org/10.1007/s13225-020-00447-5</ext-link></mixed-citation></ref></ref-list></tp:taxon-treatment>
