# Supplementary material for: ﻿Segregation of the genus Parahypoxylon (Hypoxylaceae, Xylariales) from Hypoxylon by a polyphasic taxonomic approach
Source: MycoKeys. 2023 Feb 20;95:131–62. doi: 10.3897/mycokeys.95.98125 (PMC10210297; doi:10.3897/mycokeys.95.98125)
Supplement: XML Treatment for Parahypoxylon [file mycokeys.95.98125-treatment2.xml]

<!DOCTYPE tp:taxon-treatment
  PUBLIC "-//TaxonX//DTD Taxonomic Treatment Publishing DTD v0 20100105//EN" "tax-treatment-NSO.dtd">
<tp:taxon-treatment xmlns:tp="http://www.plazi.org/taxpub"><tp:treatment-meta><kwd-group><label>Taxon classification</label><kwd>
                  <named-content content-type="kingdom">Fungi</named-content>
                </kwd><kwd>
                  <named-content content-type="order">Xylariales</named-content>
                </kwd><kwd>
                  <named-content content-type="family">Hypoxylaceae</named-content>
                </kwd></kwd-group><mixed-citation publication-type="journal"><person-group><name><surname>Cedeño-Sanchez</surname><given-names>Marjorie</given-names></name><name><surname>Charria-Girón</surname><given-names>Esteban</given-names></name><name><surname>Lambert</surname><given-names>Christopher</given-names></name><name><surname>Luangsa-ard</surname><given-names>J. Jennifer</given-names></name><name><surname>Decock</surname><given-names>Cony</given-names></name><name><surname>Franke</surname><given-names>Raimo</given-names></name><name><surname>Brönstrup</surname><given-names>Mark</given-names></name><name><surname>Stadler</surname><given-names>Marc</given-names></name></person-group><article-title>﻿Segregation of the genus <italic><tp:taxon-name><tp:taxon-name-part taxon-name-part-type="genus" reg="Parahypoxylon">Parahypoxylon</tp:taxon-name-part></tp:taxon-name></italic> (<tp:taxon-name><tp:taxon-name-part taxon-name-part-type="family">Hypoxylaceae</tp:taxon-name-part></tp:taxon-name>, <tp:taxon-name><tp:taxon-name-part taxon-name-part-type="order">Xylariales</tp:taxon-name-part></tp:taxon-name>) from <italic><tp:taxon-name><tp:taxon-name-part taxon-name-part-type="genus" reg="Hypoxylon">Hypoxylon</tp:taxon-name-part></tp:taxon-name></italic> by a polyphasic taxonomic approach</article-title><source>MycoKeys</source><day>20</day><month>02</month><year>2023</year><volume>95</volume><fpage>131</fpage><lpage>162</lpage><pub-id pub-id-type="doi">10.3897/mycokeys.95.98125</pub-id></mixed-citation></tp:treatment-meta><tp:nomenclature><label>﻿</label><tp:taxon-name>
                <object-id xmlns:xlink="http://www.w3.org/1999/xlink" content-type="arpha" xlink:type="simple">9AC34E1D-9CE2-561D-905A-8A1D79258346</object-id>
                <tp:taxon-name-part taxon-name-part-type="genus" reg="Parahypoxylon">Parahypoxylon</tp:taxon-name-part>
                <object-id xmlns:xlink="http://www.w3.org/1999/xlink" content-type="mycobank" xlink:type="simple">845463</object-id>
              </tp:taxon-name><tp:taxon-authority>M. Cedeño-Sanchez, E. Charria-Girón &amp; M. Stadler</tp:taxon-authority><tp:taxon-status xmlns:xlink="http://www.w3.org/1999/xlink" xlink:type="simple">gen. nov.</tp:taxon-status></tp:nomenclature><tp:treatment-sec sec-type="etymology" id="SECID0EO5AK"><title>Etymology.</title><p>Refers to the morphological similarity to <italic><tp:taxon-name><tp:taxon-name-part taxon-name-part-type="genus" reg="Hypoxylon">Hypoxylon</tp:taxon-name-part></tp:taxon-name></italic>, from which the genus is phylogenetically distinct.</p></tp:treatment-sec><tp:treatment-sec sec-type="diagnosis" id="SECID0E25AK"><title>Diagnosis.</title><p>Differs from the genus <italic><tp:taxon-name><tp:taxon-name-part taxon-name-part-type="genus" reg="Durotheca">Durotheca</tp:taxon-name-part></tp:taxon-name></italic> by the presence of greenish KOH-extractable pigments and by having an amyloid ascal apical apparatus. Differs from the genus <italic><tp:taxon-name><tp:taxon-name-part taxon-name-part-type="genus" reg="Hypoxylon">Hypoxylon</tp:taxon-name-part></tp:taxon-name></italic> by containing yet unknown cohaerin-type azaphilones and by its basal position in the molecular phylogenetic inference using am ITS, LSU, <italic>rpb2</italic> and <italic>tub2</italic> matrix.</p></tp:treatment-sec></tp:taxon-treatment>
