# Supplementary material for: ﻿Segregation of the genus Parahypoxylon (Hypoxylaceae, Xylariales) from Hypoxylon by a polyphasic taxonomic approach
Source: MycoKeys. 2023 Feb 20;95:131–62. doi: 10.3897/mycokeys.95.98125 (PMC10210297; doi:10.3897/mycokeys.95.98125)
Supplement: XML Treatment for Parahypoxylon papillatum [file mycokeys.95.98125-treatment3.xml]

<!DOCTYPE tp:taxon-treatment
  PUBLIC "-//TaxonX//DTD Taxonomic Treatment Publishing DTD v0 20100105//EN" "tax-treatment-NSO.dtd">
<tp:taxon-treatment xmlns:tp="http://www.plazi.org/taxpub"><tp:treatment-meta><kwd-group><label>Taxon classification</label><kwd>
                  <named-content content-type="kingdom">Fungi</named-content>
                </kwd><kwd>
                  <named-content content-type="order">Xylariales</named-content>
                </kwd><kwd>
                  <named-content content-type="family">Hypoxylaceae</named-content>
                </kwd></kwd-group><mixed-citation publication-type="journal"><person-group><name><surname>Cedeño-Sanchez</surname><given-names>Marjorie</given-names></name><name><surname>Charria-Girón</surname><given-names>Esteban</given-names></name><name><surname>Lambert</surname><given-names>Christopher</given-names></name><name><surname>Luangsa-ard</surname><given-names>J. Jennifer</given-names></name><name><surname>Decock</surname><given-names>Cony</given-names></name><name><surname>Franke</surname><given-names>Raimo</given-names></name><name><surname>Brönstrup</surname><given-names>Mark</given-names></name><name><surname>Stadler</surname><given-names>Marc</given-names></name></person-group><article-title>﻿Segregation of the genus <italic><tp:taxon-name><tp:taxon-name-part taxon-name-part-type="genus" reg="Parahypoxylon">Parahypoxylon</tp:taxon-name-part></tp:taxon-name></italic> (<tp:taxon-name><tp:taxon-name-part taxon-name-part-type="family">Hypoxylaceae</tp:taxon-name-part></tp:taxon-name>, <tp:taxon-name><tp:taxon-name-part taxon-name-part-type="order">Xylariales</tp:taxon-name-part></tp:taxon-name>) from <italic><tp:taxon-name><tp:taxon-name-part taxon-name-part-type="genus" reg="Hypoxylon">Hypoxylon</tp:taxon-name-part></tp:taxon-name></italic> by a polyphasic taxonomic approach</article-title><source>MycoKeys</source><day>20</day><month>02</month><year>2023</year><volume>95</volume><fpage>131</fpage><lpage>162</lpage><pub-id pub-id-type="doi">10.3897/mycokeys.95.98125</pub-id></mixed-citation></tp:treatment-meta><tp:nomenclature><label>﻿</label><tp:taxon-name>
                <object-id xmlns:xlink="http://www.w3.org/1999/xlink" content-type="arpha" xlink:type="simple">50AFC28B-1ADC-57E2-A321-8DDDF3C465B9</object-id>
                <tp:taxon-name-part taxon-name-part-type="genus" reg="Parahypoxylon">Parahypoxylon</tp:taxon-name-part>
                <tp:taxon-name-part taxon-name-part-type="species" reg="papillatum">papillatum</tp:taxon-name-part>
                <object-id xmlns:xlink="http://www.w3.org/1999/xlink" content-type="mycobank" xlink:type="simple">845462</object-id>
              </tp:taxon-name><tp:taxon-authority>(Ellis &amp; Everh) M. Cedeño-Sanchez, E. Charria-Girón &amp; M. Stadler</tp:taxon-authority><tp:taxon-status xmlns:xlink="http://www.w3.org/1999/xlink" xlink:type="simple">comb. nov.</tp:taxon-status><xref ref-type="fig" rid="F3">Figs 3</xref><xref ref-type="fig" rid="F4">, 4</xref><tp:nomenclature-citation-list><tp:nomenclature-citation><tp:taxon-name>
                    <tp:taxon-name-part taxon-name-part-type="genus" reg="Hypoxylon">Hypoxylon</tp:taxon-name-part>
                    <tp:taxon-name-part taxon-name-part-type="species" reg="papillatum">papillatum</tp:taxon-name-part>
                  </tp:taxon-name><comment>Ellis &amp; Everh. in Smith, Bull. Lab. Nat. Hist. Iowa State Univ. 2: 408 (1893). Syn.</comment></tp:nomenclature-citation></tp:nomenclature-citation-list></tp:nomenclature><tp:treatment-sec sec-type="Lectotype" id="SECID0ESBBK"><title>Lectotype.</title><p>USA. Ohio, Delaware, 21 Jul 1893, A. Commons 2160, rotten wood of <italic><tp:taxon-name><tp:taxon-name-part taxon-name-part-type="genus" reg="Carya">Carya</tp:taxon-name-part></tp:taxon-name></italic> (<named-content xmlns:xlink="http://www.w3.org/1999/xlink" content-type="dwc:institutional_code" xlink:title="New York Botanical Garden" xlink:href="http://grbio.org/institution/new-york-botanical-garden" xlink:type="simple">NY</named-content> [2 pks.], selected by <xref ref-type="bibr" rid="B26">Ju and Rogers (1996)</xref>.</p></tp:treatment-sec><tp:treatment-sec sec-type="Epitype" id="SECID0EICBK"><title>Epitype.</title><p>USA. West Virginia, Mason Co., Bruce’s Chapel, 18 Aug 1983, wood of <italic><tp:taxon-name><tp:taxon-name-part taxon-name-part-type="genus" reg="Acer">Acer</tp:taxon-name-part></tp:taxon-name></italic>, J.D. Rogers (<named-content xmlns:xlink="http://www.w3.org/1999/xlink" content-type="dwc:institutional_code" xlink:title="Washington State University herbarium" xlink:href="http://grbio.org/institution/washington-state-university" xlink:type="simple">WSP</named-content> 7557; ex-epitype culture ATCC 58729).</p><p>MBT no: 10011515.</p></tp:treatment-sec><tp:treatment-sec sec-type="Teleomorph" id="SECID0E2CBK"><title>Teleomorph.</title><p>Stromata superficial, effused-pulvinate to plane, with inconspicuous to conspicuous perithecial mounds, up to 12.5 cm long × up to 4 cm broad × 1.8–4.0 mm thick; surface Honey (64) to Isabelline (65), Isabelline (65) to Gray Olivaceous (107), or Isabelline (65) to Olivaceous (48); blackish granules immediately beneath surface and between perithecia, with KOH-extractable pigments Isabelline (65); the tissue below the perithecial layer conspicuous, black, 1.0–2.5 mm thick. Perithecia long-tubular, 0.3–0.4 mm diam × 0.8–1.5 mm high. Ostioles umbilicate. Asci with amyloid, discoid apical apparatus, 1–2 µm high × 3.5 µm wide, stipe up 137–180 µm long × 8–10 µm broad, the spore-bearing parts 93–110 µm long, the stipes 30–80 µm long. Ascospores brown to dark brown, unicellular, ellipsoid, nearly equilateral, with broadly to narrowly rounded ends, 12.0–18.5 × 6.5–9.0 µm, with straight germ slit spore-length; perispore indehiscent in 10% KOH; epispore smooth.</p><fig id="F3" position="float" orientation="portrait"><object-id xmlns:xlink="http://www.w3.org/1999/xlink" content-type="doi" xlink:type="simple">10.3897/mycokeys.95.98125.figure3</object-id><object-id xmlns:xlink="http://www.w3.org/1999/xlink" content-type="arpha" xlink:type="simple">51508738-47DF-50D9-99C7-03853D5D2181</object-id><label>Figure 3.</label><caption><p><italic><tp:taxon-name><tp:taxon-name-part taxon-name-part-type="genus" reg="Parahypoxylon">Parahypoxylon</tp:taxon-name-part><tp:taxon-name-part taxon-name-part-type="species" reg="papillatum">papillatum</tp:taxon-name-part></tp:taxon-name></italic> comb. nov. <bold>A</bold> stroma <bold>B</bold> ostioles <bold>C</bold> KOH extractable stromatal pigments <bold>D</bold> perithecia (cross section) <bold>E</bold> ascospores with straight germ slits <bold>F</bold> amyloid apical apparatus in a mature ascus treated with Melzer’s reagent <bold>G</bold> amyloid apical apparatus in an immature ascus treated with Melzer’s reagent. Scale bars: 1 cm (<bold>A</bold>); 10 μm (<bold>E–F</bold>); 10 μm (<bold>G</bold>).</p></caption><graphic xmlns:xlink="http://www.w3.org/1999/xlink" xlink:href="mycokeys-95-131-g003.jpg" position="float" orientation="portrait" xlink:type="simple" id="oo_813196.jpg"><uri content-type="original_file" xlink:type="simple">https://binary.pensoft.net/fig/813196</uri></graphic></fig><fig id="F4" position="float" orientation="portrait"><object-id xmlns:xlink="http://www.w3.org/1999/xlink" content-type="doi" xlink:type="simple">10.3897/mycokeys.95.98125.figure4</object-id><object-id xmlns:xlink="http://www.w3.org/1999/xlink" content-type="arpha" xlink:type="simple">630E0573-CAF0-51B8-A790-573FD81FF63E</object-id><label>Figure 4.</label><caption><p><italic><tp:taxon-name><tp:taxon-name-part taxon-name-part-type="genus" reg="Parahypoxylon">Parahypoxylon</tp:taxon-name-part><tp:taxon-name-part taxon-name-part-type="species" reg="papillatum">papillatum</tp:taxon-name-part></tp:taxon-name></italic> comb. nov. (ATCC 58729) Colonies after 2 weeks (<bold>A, B</bold>) on 2% <abbrev xmlns:xlink="http://www.w3.org/1999/xlink" xlink:title="2% Malt Extract Agar" id="ABBRID0EBFBK" xlink:type="simple">MEA</abbrev> (<bold>C, D</bold>) on <abbrev xmlns:xlink="http://www.w3.org/1999/xlink" xlink:title="Difco Oatmeal Agar" id="ABBRID0EHFBK" xlink:type="simple">OA</abbrev> (<bold>E, F</bold>) on <abbrev xmlns:xlink="http://www.w3.org/1999/xlink" xlink:title="Yeast Malt agar" id="ABBRID0ENFBK" xlink:type="simple">YM</abbrev>.</p></caption><graphic xmlns:xlink="http://www.w3.org/1999/xlink" xlink:href="mycokeys-95-131-g004.jpg" position="float" orientation="portrait" xlink:type="simple" id="oo_813197.jpg"><uri content-type="original_file" xlink:type="simple">https://binary.pensoft.net/fig/813197</uri></graphic></fig></tp:treatment-sec><tp:treatment-sec sec-type="Cultures and anamorph" id="SECID0EWFBK"><title>Cultures and anamorph.</title><p>Colonies on <abbrev xmlns:xlink="http://www.w3.org/1999/xlink" xlink:title="2% Malt Extract Agar" id="ABBRID0E3FBK" xlink:type="simple">MEA</abbrev>, <abbrev xmlns:xlink="http://www.w3.org/1999/xlink" xlink:title="Difco Oatmeal Agar" id="ABBRID0EAGBK" xlink:type="simple">OA</abbrev>, and <abbrev xmlns:xlink="http://www.w3.org/1999/xlink" xlink:title="Yeast Malt agar" id="ABBRID0EEGBK" xlink:type="simple">YM</abbrev> covering a 9 cm Petri plate in 2 weeks, with white, flat, mycelium, margins filamentous. Reverse at first white, becoming yellowish at the center. The anamorph has been described by <xref ref-type="bibr" rid="B57">Rogers (1985)</xref>, but we were unable to confirm the presence of conidial structures when we studied the strain more than 30 years later.</p></tp:treatment-sec><tp:treatment-sec sec-type="Secondary metabolites" id="SECID0EMGBK"><title>Secondary metabolites.</title><p>Stromata contain BNT and cohaerin type azaphilones according to the MS/MS analysis.</p></tp:treatment-sec><tp:treatment-sec sec-type="notes" id="SECID0ERGBK"><title>Notes.</title><p>We were not only able to confirm the morphometric results of <xref ref-type="bibr" rid="B26">Ju and Rogers (1996)</xref> but even established that this species is characterized by a rather specific metabolite profile. This species has to our knowledge still not been reported from outside America and seems to be most frequently encountered in the Eastern USA.</p></tp:treatment-sec><tp:treatment-sec sec-type="material" id="SECID0E2GBK"><title>Further specimens examined.</title><p>USA. Kansas, on decorticated wood, Feb 1884, F.W. Cragin 257 (NY00830462, syntype of <italic><tp:taxon-name><tp:taxon-name-part taxon-name-part-type="genus" reg="Hypoxylon">H.</tp:taxon-name-part><tp:taxon-name-part taxon-name-part-type="species" reg="papillatum">papillatum</tp:taxon-name-part></tp:taxon-name></italic>); Pennsylvania, Allegheny Co., on dead wood, 14 Aug 1941, Henry, L.K. 4885 (<named-content xmlns:xlink="http://www.w3.org/1999/xlink" content-type="dwc:institutional_code" xlink:title="U.S. National Fungus Collections" xlink:href="http://grbio.org/institution/us-national-fungus-collections" xlink:type="simple">BPI</named-content> 591033); Pennsylvania, Meadville, old log, 17 Oct 1922, E.C. Smith 353 (<named-content xmlns:xlink="http://www.w3.org/1999/xlink" content-type="dwc:institutional_code" xlink:title="U.S. National Fungus Collections" xlink:href="http://grbio.org/institution/us-national-fungus-collections" xlink:type="simple">BPI</named-content> 591030); CANADA., on wood, J. Dearness (<named-content xmlns:xlink="http://www.w3.org/1999/xlink" content-type="dwc:institutional_code" xlink:title="U.S. National Fungus Collections" xlink:href="http://grbio.org/institution/us-national-fungus-collections" xlink:type="simple">BPI</named-content> 591035A, syntype of <italic><tp:taxon-name><tp:taxon-name-part taxon-name-part-type="genus" reg="Hypoxylon">H.</tp:taxon-name-part><tp:taxon-name-part taxon-name-part-type="species" reg="papillatum">papillatum</tp:taxon-name-part></tp:taxon-name></italic>).</p></tp:treatment-sec><ref-list><ref id="B26"><mixed-citation xmlns:xlink="http://www.w3.org/1999/xlink" xlink:type="simple"><person-group><name name-style="western"><surname>Ju</surname><given-names>Y</given-names></name><name name-style="western"><surname>Rogers</surname><given-names>JD</given-names></name></person-group> (<year>1996</year>) A revision of the genus <italic><tp:taxon-name><tp:taxon-name-part taxon-name-part-type="genus">Hypoxylon</tp:taxon-name-part></tp:taxon-name></italic>. Mycologia Memoir No. 20. American Phytopathological Society, APS Press.</mixed-citation></ref><ref id="B57"><mixed-citation xmlns:xlink="http://www.w3.org/1999/xlink" xlink:type="simple"><person-group><name name-style="western"><surname>Rogers</surname><given-names>J</given-names></name></person-group> (<year>1985</year>) <article-title><italic><tp:taxon-name><tp:taxon-name-part taxon-name-part-type="genus">Hypoxylon</tp:taxon-name-part><tp:taxon-name-part taxon-name-part-type="species">duranii</tp:taxon-name-part></tp:taxon-name></italic> sp. nov. and the anamorphs of <italic><tp:taxon-name><tp:taxon-name-part taxon-name-part-type="genus">H.</tp:taxon-name-part><tp:taxon-name-part taxon-name-part-type="species">caries</tp:taxon-name-part></tp:taxon-name></italic>, <italic><tp:taxon-name><tp:taxon-name-part taxon-name-part-type="genus">H.</tp:taxon-name-part><tp:taxon-name-part taxon-name-part-type="species">papillatum</tp:taxon-name-part></tp:taxon-name></italic>, and <italic><tp:taxon-name><tp:taxon-name-part taxon-name-part-type="genus">Rosellinia</tp:taxon-name-part><tp:taxon-name-part taxon-name-part-type="species">subiculata</tp:taxon-name-part></tp:taxon-name></italic>.</article-title><source>Mycotaxon</source><volume>23</volume>: <fpage>429</fpage>–<lpage>437</lpage>.</mixed-citation></ref></ref-list></tp:taxon-treatment>
