# Supplementary material for: ﻿Segregation of the genus Parahypoxylon (Hypoxylaceae, Xylariales) from Hypoxylon by a polyphasic taxonomic approach
Source: MycoKeys. 2023 Feb 20;95:131–62. doi: 10.3897/mycokeys.95.98125 (PMC10210297; doi:10.3897/mycokeys.95.98125)
Supplement: XML Treatment for Parahypoxylon ruwenzoriense [file mycokeys.95.98125-treatment4.xml]

<!DOCTYPE tp:taxon-treatment
  PUBLIC "-//TaxonX//DTD Taxonomic Treatment Publishing DTD v0 20100105//EN" "tax-treatment-NSO.dtd">
<tp:taxon-treatment xmlns:tp="http://www.plazi.org/taxpub"><tp:treatment-meta><kwd-group><label>Taxon classification</label><kwd>
                  <named-content content-type="kingdom">Fungi</named-content>
                </kwd><kwd>
                  <named-content content-type="order">Xylariales</named-content>
                </kwd><kwd>
                  <named-content content-type="family">Hypoxylaceae</named-content>
                </kwd></kwd-group><mixed-citation publication-type="journal"><person-group><name><surname>Cedeño-Sanchez</surname><given-names>Marjorie</given-names></name><name><surname>Charria-Girón</surname><given-names>Esteban</given-names></name><name><surname>Lambert</surname><given-names>Christopher</given-names></name><name><surname>Luangsa-ard</surname><given-names>J. Jennifer</given-names></name><name><surname>Decock</surname><given-names>Cony</given-names></name><name><surname>Franke</surname><given-names>Raimo</given-names></name><name><surname>Brönstrup</surname><given-names>Mark</given-names></name><name><surname>Stadler</surname><given-names>Marc</given-names></name></person-group><article-title>﻿Segregation of the genus <italic><tp:taxon-name><tp:taxon-name-part taxon-name-part-type="genus" reg="Parahypoxylon">Parahypoxylon</tp:taxon-name-part></tp:taxon-name></italic> (<tp:taxon-name><tp:taxon-name-part taxon-name-part-type="family">Hypoxylaceae</tp:taxon-name-part></tp:taxon-name>, <tp:taxon-name><tp:taxon-name-part taxon-name-part-type="order">Xylariales</tp:taxon-name-part></tp:taxon-name>) from <italic><tp:taxon-name><tp:taxon-name-part taxon-name-part-type="genus" reg="Hypoxylon">Hypoxylon</tp:taxon-name-part></tp:taxon-name></italic> by a polyphasic taxonomic approach</article-title><source>MycoKeys</source><day>20</day><month>02</month><year>2023</year><volume>95</volume><fpage>131</fpage><lpage>162</lpage><pub-id pub-id-type="doi">10.3897/mycokeys.95.98125</pub-id></mixed-citation></tp:treatment-meta><tp:nomenclature><label>﻿</label><tp:taxon-name>
                <object-id xmlns:xlink="http://www.w3.org/1999/xlink" content-type="arpha" xlink:type="simple">782D5F9A-F76C-5699-8F23-E41D84227369</object-id>
                <tp:taxon-name-part taxon-name-part-type="genus" reg="Parahypoxylon">Parahypoxylon</tp:taxon-name-part>
                <tp:taxon-name-part taxon-name-part-type="species" reg="ruwenzoriense">ruwenzoriense</tp:taxon-name-part>
                <object-id xmlns:xlink="http://www.w3.org/1999/xlink" content-type="mycobank" xlink:type="simple">845457</object-id>
              </tp:taxon-name><tp:taxon-authority>M. Cedeño-Sanchez, E. Charria-Girón &amp; M. Stadler</tp:taxon-authority><tp:taxon-status xmlns:xlink="http://www.w3.org/1999/xlink" xlink:type="simple">sp. nov.</tp:taxon-status><xref ref-type="fig" rid="F5">Figs 5</xref><xref ref-type="fig" rid="F6">, 6</xref></tp:nomenclature><tp:treatment-sec sec-type="Holotype" id="SECID0EYJBK"><title>Holotype.</title><p>Democratic Republic Of The Congo. North Kivu: Mt. Ruwenzori, about <named-content xmlns:xlink="http://www.w3.org/1999/xlink" content-type="dwc:verbatimCoordinates" xlink:type="simple"><named-content content-type="geo-json" specific-use="{&#34;type&#34;:&#34;Point&#34;,&#34;coordinates&#34;:[30.363250,0.566017]}" id="NCID0EBKBK" xlink:type="simple">00°33.961'N, 29°81.795'E</named-content></named-content>, between 2,138 and 2,400 m alt., 3–5 Feb 2008, tropical mountain forest, C. Decock (<abbrev xmlns:xlink="http://www.w3.org/1999/xlink" xlink:title="Belgian Coordinated Collections of Microorganisms" id="ABBRID0EGKBK" xlink:type="simple">MUCL</abbrev> 51392, ex-holotype culture <abbrev xmlns:xlink="http://www.w3.org/1999/xlink" xlink:title="Belgian Coordinated Collections of Microorganisms" id="ABBRID0EKKBK" xlink:type="simple">MUCL</abbrev> 51392).</p></tp:treatment-sec><tp:treatment-sec sec-type="etymology" id="SECID0EOKBK"><title>Etymology.</title><p>Named after the Ruwenzori Mountains, where the species was collected.</p></tp:treatment-sec><tp:treatment-sec sec-type="Teleomorph" id="SECID0ETKBK"><title>Teleomorph.</title><p>Stromata superficial, incomplete, effused-pulvinate, 60 mm long × 40 mm broad × 3–5 mm thick; surface Fawn (87), with inconspicuous perithecial mounds, with a black, shiny hard crust 100–150 µm thick above perithecia, without visible granules, with KOH-extractable pigments Hazel (88); the pruina hyphae turn violet in KOH; the tissue below the perithecia 2–4 mm thick, vertically fibrose, dark grey. Perithecia tubular, 0.90–1.50 mm high × 0.2–0.3 mm diam (n=18). Ostioles umbilicate, surrounded by a white substance. Asci cylindrical, 8-spored, the spore-bearing parts 82–105 µm long × 5.5–6.0 µm broad, the stipes 38–130 µm long, with amyloid, discoid apical ring 0.7–2.0 µm high × 2.5–3.5 µm (n=21) broad. Ascospores smooth, unicellular, brown to dark brown, narrowly ellipsoid, nearly equilateral with narrowly rounded ends, 10.5–13.8 × 4.0–5.6 µm (n=40), with a faint, straight germ slit; perispore indehiscent in 10% KOH.</p><fig id="F5" position="float" orientation="portrait"><object-id xmlns:xlink="http://www.w3.org/1999/xlink" content-type="doi" xlink:type="simple">10.3897/mycokeys.95.98125.figure5</object-id><object-id xmlns:xlink="http://www.w3.org/1999/xlink" content-type="arpha" xlink:type="simple">169713EF-690B-5BCB-A38D-5B357A718169</object-id><label>Figure 5.</label><caption><p><italic><tp:taxon-name><tp:taxon-name-part taxon-name-part-type="genus" reg="Parahypoxylon">Parahypoxylon</tp:taxon-name-part><tp:taxon-name-part taxon-name-part-type="species" reg="ruwenzoriense">ruwenzoriense</tp:taxon-name-part></tp:taxon-name></italic> sp. nov. (<abbrev xmlns:xlink="http://www.w3.org/1999/xlink" xlink:title="Belgian Coordinated Collections of Microorganisms" id="ABBRID0ELLBK" xlink:type="simple">MUCL</abbrev> 51392). <bold>A</bold> stroma <bold>B</bold> ostioles with white ring <bold>C</bold> KOH extractable stromatal pigments <bold>D</bold> perithecia (cross section) <bold>E</bold> ascospores <bold>F</bold> amyloid apical apparatus (blueing in Melzer’s reagent) indicated by arrowheads <bold>G</bold> asci. Scale bars: 1 cm (<bold>A</bold>); 2 mm (<bold>D</bold>); 10 μm (<bold>E, F</bold>); 50 μm (<bold>G</bold>).</p></caption><graphic xmlns:xlink="http://www.w3.org/1999/xlink" xlink:href="mycokeys-95-131-g005.jpg" position="float" orientation="portrait" xlink:type="simple" id="oo_813198.jpg"><uri content-type="original_file" xlink:type="simple">https://binary.pensoft.net/fig/813198</uri></graphic></fig><fig id="F6" position="float" orientation="portrait"><object-id xmlns:xlink="http://www.w3.org/1999/xlink" content-type="doi" xlink:type="simple">10.3897/mycokeys.95.98125.figure6</object-id><object-id xmlns:xlink="http://www.w3.org/1999/xlink" content-type="arpha" xlink:type="simple">772E2BA0-E127-5536-BDFC-F6863637790A</object-id><label>Figure 6.</label><caption><p><italic><tp:taxon-name><tp:taxon-name-part taxon-name-part-type="genus" reg="Parahypoxylon">Parahypoxylon</tp:taxon-name-part><tp:taxon-name-part taxon-name-part-type="species" reg="ruwenzoriense">ruwenzoriense</tp:taxon-name-part></tp:taxon-name></italic> sp. nov. (<abbrev xmlns:xlink="http://www.w3.org/1999/xlink" xlink:title="Belgian Coordinated Collections of Microorganisms" id="ABBRID0E4MBK" xlink:type="simple">MUCL</abbrev> 51392) Colonies after 2 weeks (<bold>A, B</bold>) on 2% <abbrev xmlns:xlink="http://www.w3.org/1999/xlink" xlink:title="2% Malt Extract Agar" id="ABBRID0EDNBK" xlink:type="simple">MEA</abbrev> (<bold>C, D</bold>) on <abbrev xmlns:xlink="http://www.w3.org/1999/xlink" xlink:title="Difco Oatmeal Agar" id="ABBRID0EJNBK" xlink:type="simple">OA</abbrev> (<bold>E, F</bold>) on <abbrev xmlns:xlink="http://www.w3.org/1999/xlink" xlink:title="Yeast Malt agar" id="ABBRID0EPNBK" xlink:type="simple">YM</abbrev>.</p></caption><graphic xmlns:xlink="http://www.w3.org/1999/xlink" xlink:href="mycokeys-95-131-g006.jpg" position="float" orientation="portrait" xlink:type="simple" id="oo_813199.jpg"><uri content-type="original_file" xlink:type="simple">https://binary.pensoft.net/fig/813199</uri></graphic></fig></tp:treatment-sec><tp:treatment-sec sec-type="Cultures and anamorph" id="SECID0EYNBK"><title>Cultures and anamorph.</title><p>Colonies on <abbrev xmlns:xlink="http://www.w3.org/1999/xlink" xlink:title="2% Malt Extract Agar" id="ABBRID0E5NBK" xlink:type="simple">MEA</abbrev>, <abbrev xmlns:xlink="http://www.w3.org/1999/xlink" xlink:title="Difco Oatmeal Agar" id="ABBRID0ECOBK" xlink:type="simple">OA</abbrev>, and <abbrev xmlns:xlink="http://www.w3.org/1999/xlink" xlink:title="Yeast Malt agar" id="ABBRID0EGOBK" xlink:type="simple">YM</abbrev> covering a 9 cm Petri plate in 2 weeks, with mycelium white at first, flat to raised in some zones, to becoming greenish in the center. Reverse at first yellowish, to become orange with a black spot at the center. Conidiophores not produced.</p></tp:treatment-sec><tp:treatment-sec sec-type="Secondary metabolites" id="SECID0EKOBK"><title>Secondary metabolites.</title><p>Stromata contain BNT and cohaerin type azaphilones according to the MS/MS analysis.</p></tp:treatment-sec><tp:treatment-sec sec-type="notes" id="SECID0EPOBK"><title>Notes.</title><p><italic><tp:taxon-name><tp:taxon-name-part taxon-name-part-type="genus" reg="Parahypoxylon">P.</tp:taxon-name-part><tp:taxon-name-part taxon-name-part-type="species" reg="ruwenzoriense">ruwenzoriense</tp:taxon-name-part></tp:taxon-name></italic> is phylogenetically close to <italic><tp:taxon-name><tp:taxon-name-part taxon-name-part-type="genus" reg="Parahypoxylon">P.</tp:taxon-name-part><tp:taxon-name-part taxon-name-part-type="species" reg="papillatum">papillatum</tp:taxon-name-part></tp:taxon-name></italic> but differs by its KOH-extractable pigments Hazel (88) and by smaller ascospores.</p></tp:treatment-sec></tp:taxon-treatment>
